# Supplementary material for: CNT-Supported Pt-Ni Catalysts Promoted with CeZrO2 and CeZrLaO2 for Dry Reforming of Methane
Source: Molecules. 2026 May 14;31(10):1655. doi: 10.3390/molecules31101655 (PMC13210149; doi:10.3390/molecules31101655)
Supplement: Supplementary file 1 [file molecules-31-01655-s001.zip]

Archive with 1 entries (1 files):
- molecules-4211308-supplementary.pdf
